# Supplementary material for: A Unimodal Model for Double Observer Distance Sampling Surveys
Source: PLoS One. 2015 Aug 28;10(8):e0136403. doi: 10.1371/journal.pone.0136403 (PMC4552872; doi:10.1371/journal.pone.0136403)
Supplement: S1 File — A csv file containing the black bear distance data that was analyzed in the manuscript; this file is required by PlosOneMRDSAnalysis.txt. (CSV) [file pone.0136403.s001.csv]

object	OBS	observer	detected	distance	size	PCTCOVER	AvMph	lnSD	BedSit	TranType	TrFlat	IGrMew	Bin.lnSD350	PctCvr20	AvMph100	Imew_Bin.lnSD350
1002	1	1	1	189.5	1	30	101.5	6.57046270597702	0	Contour	0	1	9	1.5	1.015	9
1004	1	1	1	175.3	1	40	67.5	5.34329073219077	0	Contour	0	1	6	2	0.675	6
1005	3	1	1	89.08	1	20	65	5.64119759946458	0	Contour	0	0	8	1	0.65	0
1006	3	1	1	116.3	1	0	86.5	5.88137062431091	1	Contour	0	0	9	0	0.865	0
1007	1	1	1	161.9	2	50	75.2	5.68731428194889	1	Flats	1	1	8	2.5	0.752	8
1009	1	1	1	211.6	1	40	86.2	5.95480056273639	0	Flats	1	1	9	2	0.862	9
1012	3	1	1	102.6	1	40	87.1	6.15824936475281	0	Flats	1	0	9	2	0.871	0
1014	1	1	1	199.5	1	30	78.7	5.95272371879155	0	Flats	1	1	9	1.5	0.787	9
1015	3	1	1	210.8	1	40	88.1	5.77237526612181	1	Flats	1	1	8	2	0.881	8
1016	2	1	0	133.9	1	40	88.3	5.61495126094959	1	Flats	1	1	7	2	0.883	7
1018	3	1	1	112.6	2	40	86	6.10054314213422	1	Flats	1	0	9	2	0.86	0
1019	1	1	1	266.8	3	30	75.5	5.58649931404147	1	Flats	1	1	7	1.5	0.755	7
1020	1	1	1	145.3	4	50	73.1	5.51463769251412	1	Flats	1	1	7	2.5	0.731	7
1021	3	1	1	140.2	1	30	86	5.8664680569333	1	Flats	1	1	9	1.5	0.86	9
1022	1	1	1	268.8	1	70	93.3	5.59396760864899	1	Flats	1	1	7	3.5	0.933	7
1023	3	1	1	117.9	1	20	71	5.22251565313175	0	Contour	0	0	6	1	0.71	0
1025	3	1	1	163.2	1	30	88.8	5.95454119300338	1	Flats	1	1	9	1.5	0.888	9
1026	1	1	1	146.6	1	30	73.4	5.74779936007298	0	Flats	1	1	8	1.5	0.734	8
1027	1	1	1	235.5	1	30	104.6	6.79503440891802	1	Flats	1	1	9	1.5	1.046	9
1028	1	1	1	176.2	1	30	101.7	6.81509159411872	1	Flats	1	1	9	1.5	1.017	9
1029	1	1	1	174.4	1	60	94	6.22098770538623	1	Flats	1	1	9	3	0.94	9
1030	2	1	0	310.7	1	50	98.3	6.35315190787025	1	Flats	1	1	9	2.5	0.983	9
1031	1	1	1	113.2	1	30	74.4	6.4281052726846	0	Flats	1	0	9	1.5	0.744	0
1032	3	1	1	267	1	0	77.9	6.27607942051029	0	Flats	1	1	9	0	0.779	9
1033	3	1	1	145	1	40	69	6.1849732932925	1	Flats	1	1	9	2	0.69	9
1035	2	1	0	155	4	70	61.1	6.04001658769015	0	Flats	1	1	9	3.5	0.611	9
1038	1	1	1	217.2	1	40	59.9	6.36818718635049	1	Flats	1	1	9	2	0.599	9
1040	1	1	1	135.7	1	30	80.7	6.65749743517636	1	Flats	1	1	9	1.5	0.807	9
1041	2	1	0	68.06	1	40	90.8	5.8664680569333	1	Flats	1	0	9	2	0.908	0
1042	3	1	1	290.3	1	30	86.8	6.2069790712577	0	Flats	1	1	9	1.5	0.868	9
1047	3	1	1	134.8	1	10	73.3	6.08472717756767	0	Contour	0	1	9	0.5	0.733	9
1050	1	1	1	68.84	2	10	72.3	5.11319188242135	0	Contour	0	0	5	0.5	0.723	0
1051	3	1	1	226.8	1	40	73	6.42113434391296	0	Contour	0	1	9	2	0.73	9
1052	1	1	1	136.9	1	30	74	6.14397101882275	0	Contour	0	1	9	1.5	0.74	9
1055	1	1	1	313.9	1	20	72.3	6.0728140928043	0	Contour	0	1	9	1	0.723	9
1057	1	1	1	126.1	2	40	81.5	5.90563429050279	0	Contour	0	1	9	2	0.815	9
1058	3	1	1	75.97	1	30	72	5.77796187283045	0	Contour	0	0	8	1.5	0.72	0
1059	1	1	1	119.9	3	0	80.4	6.13859061199828	1	Contour	0	1	9	0	0.804	9
1060	1	1	1	59.35	1	20	68	5.5637538300525	1	Contour	0	0	7	1	0.68	0
1062	1	1	1	140.3	1	20	70.8	5.96409335031185	0	Contour	0	1	9	1	0.708	9
1064	1	1	1	54.85	1	30	78.8	6.5035393902744	1	Contour	0	0	9	1.5	0.788	0
1066	1	1	1	149.1	1	50	80.4	6.46443252831773	0	Flats	1	1	9	2.5	0.804	9
2001	1	1	1	337	1	40	84.1	6.44238091812006	0	Flats	1	1	9	2	0.841	9
2002	1	1	1	65.25	1	40	78.2	5.79666546880291	0	Flats	1	0	8	2	0.782	0
2005	1	1	1	317.8	2	10	66.2	6.61136876590021	0	Contour	0	1	9	0.5	0.662	9
2007	3	1	1	152	2	30	66.5	5.7984864101255	0	Contour	0	1	8	1.5	0.665	8
2009	1	1	1	104.5	1	60	53.7	5.65003001865695	1	Flats	1	0	8	3	0.537	0
2011	3	1	1	152.1	1	30	69.5	6.08472717756767	0	Flats	1	1	9	1.5	0.695	9
2012	1	1	1	118.4	1	70	60.7	6.0048742340179	1	Contour	0	0	9	3.5	0.607	0
2013	3	1	1	125.4	1	10	70.3	5.83656358589002	0	Contour	0	1	8	0.5	0.703	8
2014	3	1	1	87.07	1	20	62.4	5.27248660651351	0	Contour	0	0	6	1	0.624	0
2015	1	1	1	216.3	1	20	76.8	5.88109148962661	0	Contour	0	1	9	1	0.768	9
2016	3	1	1	198.8	1	50	64.4	5.62076311893611	0	Flats	1	1	7	2.5	0.644	7
2017	3	1	1	75.28	2	80	58.5	5.95997388001661	1	Flats	1	0	9	4	0.585	0
2018	3	1	1	194.1	1	20	91.2	6.58036170629413	1	Flats	1	1	9	1	0.912	9
2020	3	1	1	146.3	1	30	59.5	5.80573719717919	0	Contour	0	1	8	1.5	0.595	8
2021	1	1	1	109.2	1	80	73.5	5.61239791285435	1	Flats	1	0	7	4	0.735	0
2022	3	1	1	149.3	1	40	85	6.38839332419386	1	Flats	1	1	9	2	0.85	9
2023	3	1	1	109.3	2	50	54	6.07027572753227	0	Flats	1	0	9	2.5	0.54	0
2024	2	1	0	203.9	2	40	69.8	5.76079272937298	0	Contour	0	1	8	2	0.698	8
2026	2	1	0	94.39	1	40	66.8	6.07718342251052	0	Contour	0	0	9	2	0.668	0
2028	3	1	1	264.1	1	40	74.2	6.28469370598888	0	Contour	0	1	9	2	0.742	9
2029	1	1	1	246.7	2	50	54.4	6.10479323241498	0	Flats	1	1	9	2.5	0.544	9
2031	3	1	1	141.4	1	40	73.6	5.89412731421902	0	Flats	1	1	9	2	0.736	9
2032	2	1	0	142.8	1	60	65.6	6.05537787285163	1	Flats	1	1	9	3	0.656	9
2033	1	1	1	191.2	2	50	61.8	6.08313173563381	0	Flats	1	1	9	2.5	0.618	9
2034	3	1	1	238.4	1	40	54	6.25036126812801	0	Flats	1	1	9	2	0.54	9
2036	3	1	1	191.1	1	20	64.1	6.5151570365808	0	Flats	1	1	9	1	0.641	9
2037	2	1	0	194.6	1	50	83.5	6.46536681676938	0	Flats	1	1	9	2.5	0.835	9
2038	2	1	0	37.5	1	70	65.5	5.01595445557386	1	Flats	1	0	5	3.5	0.655	0
2039	1	1	1	279	1	60	62.8	5.9633222411617	0	Flats	1	1	9	3	0.628	9
2040	3	1	1	138.7	1	60	58.1	5.82688467179018	1	Flats	1	1	8	3	0.581	8
2041	3	1	1	40.47	2	80	52.3	5.44587493090565	0	Flats	1	0	7	4	0.523	0
2042	1	1	1	144.5	1	60	65.5	5.67091487103058	1	Contour	0	1	8	3	0.655	8
2044	3	1	1	112.7	1	60	58.8	6.02417372151769	1	Contour	0	0	9	3	0.588	0
2045	1	1	1	125.3	1	50	62.5	6.14804085415008	1	Contour	0	1	9	2.5	0.625	9
2048	1	1	1	273.8	1	60	65.1	6.01834987588936	0	Contour	0	1	9	3	0.651	9
2049	1	1	1	160.5	1	80	65.1	5.68595788974365	1	Contour	0	1	8	4	0.651	8
2050	2	1	0	199.5	1	40	63.5	6.14182232869654	0	Contour	0	1	9	2	0.635	9
2051	3	1	1	225	1	70	63	6.17649077630906	1	Contour	0	1	9	3.5	0.63	9
2052	1	1	1	111.2	3	70	75	5.44673737166631	0	Contour	0	0	7	3.5	0.75	0
2053	1	1	1	288.3	1	70	81.8	6.44349512436347	1	Contour	0	1	9	3.5	0.818	9
2054	3	1	1	135.8	1	50	66	5.90099264394391	1	Contour	0	1	9	2.5	0.66	9
2055	3	1	1	112.6	1	40	91	5.64048762428389	0	Contour	0	0	8	2	0.91	0
2056	3	1	1	212.2	1	30	83.3	5.82422862773207	1	Contour	0	1	8	1.5	0.833	8
2057	1	1	1	215.6	1	30	89	6.11831743810391	1	Contour	0	1	9	1.5	0.89	9
2058	3	1	1	159.7	1	60	76.2	5.9427993751267	1	Contour	0	1	9	3	0.762	9
2059	1	1	1	279.1	1	80	95.3	6.22297301475382	0	Contour	0	1	9	4	0.953	9
2061	1	1	1	124.9	1	80	70.7	6.15358339658442	1	Contour	0	1	9	4	0.707	9
2063	1	1	1	121.3	1	20	69.5	6.153370788951	1	Contour	0	1	9	1	0.695	9
2064	3	1	1	229.3	1	70	57.2	5.98921201205469	0	Contour	0	1	9	3.5	0.572	9
2065	1	1	1	234.1	1	80	75	6.33983006317557	0	Contour	0	1	9	4	0.75	9
2067	1	1	1	226.2	1	70	68.8	6.12249280951439	1	Flats	1	1	9	3.5	0.688	9
2069	3	1	1	108.4	1	70	63.4	6.05842201523286	1	Flats	1	0	9	3.5	0.634	0
2070	3	1	1	331.9	1	40	55.6	6.61485963947747	0	Flats	1	1	9	2	0.556	9
2073	1	1	1	95.82	4	70	83.4	5.98896141688986	0	Flats	1	0	9	3.5	0.834	0
2074	2	1	0	169.5	1	50	79.5	6.35106022155769	1	Flats	1	1	9	2.5	0.795	9
2075	2	1	0	197.9	2	50	71.2	6.29618808541461	0	Flats	1	1	9	2.5	0.712	9
2076	1	1	1	174	1	60	73.4	6.24222326545517	0	Flats	1	1	9	3	0.734	9
2077	1	1	1	289.7	1	20	85.7	6.30078579466324	1	Flats	1	1	9	1	0.857	9
2080	3	1	1	128.8	2	50	71	5.78536246164862	0	Contour	0	1	8	2.5	0.71	8
2083	1	1	1	234.3	1	10	75.3	6.06099060975659	0	Contour	0	1	9	0.5	0.753	9
2084	3	1	1	106.4	3	40	83.7	5.58762312011592	1	Contour	0	0	7	2	0.837	0
2085	1	1	1	84.04	1	70	75.4	5.50979311299456	1	Contour	0	0	7	3.5	0.754	0
2086	3	1	1	129	3	50	72.5	5.69474173000405	1	Contour	0	1	8	2.5	0.725	8
2087	1	1	1	98.64	2	70	74	5.51504035005932	1	Flats	1	0	7	3.5	0.74	0
2088	1	1	1	46.88	2	60	65.9	5.66157062584689	1	Flats	1	0	8	3	0.659	0
2089	1	1	1	179.1	1	40	64.2	5.84499264320772	1	Contour	0	1	8	2	0.642	8
2090	1	1	1	177.4	1	30	70.3	5.65983058712702	1	Contour	0	1	8	1.5	0.703	8
2091	1	1	1	165.8	1	20	70.1	5.62184909189352	1	Contour	0	1	7	1	0.701	7
2093	2	1	0	46.28	2	50	82	6.02465751446375	0	Flats	1	0	9	2.5	0.82	0
2094	1	1	1	34.65	2	50	78.1	5.51865699052951	1	Flats	1	0	7	2.5	0.781	0
2095	3	1	1	248.4	1	30	75.7	5.95038210200675	0	Contour	0	1	9	1.5	0.757	9
2096	3	1	1	144.1	1	40	81.3	6.02803752733882	1	Contour	0	1	9	2	0.813	9
2097	3	1	1	93.91	1	40	71.8	5.71274221602767	0	Contour	0	0	8	2	0.718	0
2098	3	1	1	178.3	4	40	74	6.04902565763251	0	Contour	0	1	9	2	0.74	9
3002	2	1	0	48.82	2	50	81.7	6.53422478940432	1	Flats	1	0	9	2.5	0.817	0
3003	1	1	1	348.8	1	40	79.2	5.92852474733411	1	Flats	1	1	9	2	0.792	9
3005	1	1	1	162.3	1	10	80.5	6.12730577001939	0	Flats	1	1	9	0.5	0.805	9
3006	1	1	1	59.78	1	30	70.2	6.7442947298291	0	Flats	1	0	9	1.5	0.702	0
3007	1	1	1	188.5	1	50	76.2	6.96602418710611	0	Flats	1	1	9	2.5	0.762	9
3008	1	1	1	195.4	3	30	91.8	5.27504873960868	0	Flats	1	1	6	1.5	0.918	6
3010	2	1	0	126.2	1	50	79.7	5.31566600488265	1	Contour	0	1	6	2.5	0.797	6
3011	3	1	1	261.5	1	10	74.5	6.2704211632414	0	Flats	1	1	9	0.5	0.745	9
3012	3	1	1	54.93	2	0	69.1	5.80814248998044	0	Contour	0	0	8	0	0.691	0
3014	3	1	1	82.05	1	20	70.8	5.46086129573332	1	Contour	0	0	7	1	0.708	0
3015	3	1	1	98.69	3	10	60.9	5.75352456655102	1	Contour	0	0	8	0.5	0.609	0
3016	2	1	0	82.49	1	30	74	5.93012091686693	1	Contour	0	0	9	1.5	0.74	0
3017	1	1	1	92.69	1	20	82.5	5.62869966853185	0	Contour	0	0	7	1	0.825	0
3020	2	1	0	40.47	1	20	65.8	5.3186100698158	1	Flats	1	0	6	1	0.658	0
3021	3	1	1	120.8	1	30	53.8	5.39135223251523	0	Flats	1	1	6	1.5	0.538	6
3022	3	1	1	277.3	1	10	95	6.14611510197689	0	Flats	1	1	9	0.5	0.95	9
3023	2	1	0	128.1	3	70	60.6	5.88638177065483	1	Flats	1	1	9	3.5	0.606	9
3024	3	1	1	96.15	1	40	69.9	4.98360662170834	1	Flats	1	0	4	2	0.699	0
3025	1	1	1	108.2	1	60	66	5.38035807688425	1	Flats	1	0	6	3	0.66	0
3026	1	1	1	289.6	1	30	73.3	6.22257626807137	1	Contour	0	1	9	1.5	0.733	9
3027	2	1	0	42.19	1	30	68	5.72880023763149	1	Contour	0	0	8	1.5	0.68	0
3028	3	1	1	115.1	1	10	63.7	5.92665932374187	0	Contour	0	0	9	0.5	0.637	0
3029	1	1	1	225	1	50	67	6.10791335975123	1	Contour	0	1	9	2.5	0.67	9
3031	1	1	1	232.9	1	60	82.1	6.41411447997025	0	Flats	1	1	9	3	0.821	9
3032	3	1	1	211	1	40	74.2	5.35185813347607	1	Flats	1	1	6	2	0.742	6
3033	3	1	1	73.44	1	60	72.7	4.76217393479776	1	Flats	1	0	3	3	0.727	0
3034	1	1	1	53.31	1	20	85.4	5.71340271803319	0	Flats	1	0	8	1	0.854	0
3035	1	1	1	120.8	1	10	85.3	5.2486017743021	0	Contour	0	1	6	0.5	0.853	6
3039	1	1	1	196	1	40	94.7	5.69642212024991	1	Contour	0	1	8	2	0.947	8
3041	1	1	1	83.2	1	40	75.4	5.09803548437709	1	Contour	0	0	5	2	0.754	0
3042	3	1	1	206.2	1	10	75.3	5.55566908919198	0	Flats	1	1	7	0.5	0.753	7
3045	3	1	1	218.2	1	40	76.8	5.73334127689775	1	Flats	1	1	8	2	0.768	8
3046	3	1	1	63.57	1	40	67.6	5.57253418804625	0	Contour	0	0	7	2	0.676	0
3047	3	1	1	231.2	3	10	59.9	5.60138054103812	0	Contour	0	1	7	0.5	0.599	7
3048	1	1	1	207.4	1	30	66.4	5.44457987352629	0	Contour	0	1	7	1.5	0.664	7
3049	3	1	1	278.7	1	0	78.8	6.07235305084132	0	Contour	0	1	9	0	0.788	9
3050	1	1	1	89.34	1	30	78.9	5.25540986553676	0	Contour	0	0	6	1.5	0.789	0
3051	2	1	0	180.3	2	30	78.6	5.61020412769664	0	Contour	0	1	7	1.5	0.786	7
3053	1	1	1	101.9	1	0	64.3	5.11198778835654	0	Contour	0	0	5	0	0.643	0
3054	2	1	0	153.6	1	0	73.7	5.40357787720553	0	Contour	0	1	6	0	0.737	6
3057	3	1	1	154.4	3	40	79.9	5.6164073951712	0	Contour	0	1	7	2	0.799	7
3058	3	1	1	67.42	1	30	74.1	5.00125813228366	0	Contour	0	0	4	1.5	0.741	0
3060	2	1	0	61.44	1	40	85	5.02912987673242	0	Contour	0	0	5	2	0.85	0
3061	3	1	1	95.8	1	0	70.2	5.84093231280344	0	Contour	0	0	8	0	0.702	0
3062	1	1	1	270.1	1	0	65.7	6.2363695902037	1	Contour	0	1	9	0	0.657	9
3063	3	1	1	107.1	1	0	73.3	5.87493073085203	0	Contour	0	0	9	0	0.733	0
3066	3	1	1	84.63	1	10	83.2	5.43415858945945	1	Contour	0	0	7	0.5	0.832	0
3069	3	1	1	83.98	1	0	79.7	5.9622931698077	0	Contour	0	0	9	0	0.797	0
3070	3	1	1	153.6	1	30	75.7	5.57177373173584	0	Contour	0	1	7	1.5	0.757	7
3071	3	1	1	235.4	1	0	80.2	5.93515871089689	0	Contour	0	1	9	0	0.802	9
3072	3	1	1	170.3	1	0	70.3	6.16394618361996	1	Contour	0	1	9	0	0.703	9
3073	2	1	0	171.9	1	10	79.7	5.68017260901707	1	Contour	0	1	8	0.5	0.797	8
3074	3	1	1	107.3	1	10	73.5	5.43197375136071	1	Contour	0	0	7	0.5	0.735	0
3075	1	1	1	30.46	1	0	68.8	5.77703293639579	0	Contour	0	0	8	0	0.688	0
3077	1	1	1	148.9	1	10	68.9	5.43022243742798	0	Contour	0	1	7	0.5	0.689	7
3078	1	1	1	95.28	1	10	71.7	5.59098698051086	0	Contour	0	0	7	0.5	0.717	0
3079	3	1	1	133.8	1	0	79.6	5.70611308999448	1	Contour	0	1	8	0	0.796	8
3080	2	1	0	134.1	2	0	71.6	5.47730002207648	1	Contour	0	1	7	0	0.716	7
3081	2	1	0	240.7	3	0	72.8	5.52624943459404	0	Contour	0	1	7	0	0.728	7
3083	3	1	1	154.9	1	10	71	5.97457267943776	0	Contour	0	1	9	0.5	0.71	9
3084	3	1	1	296.7	1	10	76.4	5.89550415596207	0	Contour	0	1	9	0.5	0.764	9
4001	2	1	0	309.5	4	30	80.1	6.54117428892394	1	Flats	1	1	9	1.5	0.801	9
4003	1	1	1	295	3	50	64.8	5.98594936641987	1	Flats	1	1	9	2.5	0.648	9
4004	3	1	1	120.3	1	30	71.6	6.07143032874586	1	Flats	1	1	9	1.5	0.716	9
4002	1	1	1	249.4	1	40	59.5	6.54635490203607	0	Flats	1	1	9	2	0.595	9
4005	1	1	1	227.8	1	80	65.7	5.49593796063116	1	Flats	1	1	7	4	0.657	7
4006	2	1	0	287	2	30	66.6	5.69035945432406	1	Flats	1	1	8	1.5	0.666	8
4007	3	1	1	130	1	30	69.5	6.73399695284867	0	Flats	1	1	9	1.5	0.695	9
4008	1	1	1	105.1	1	10	71	5.70777449592574	1	Flats	1	0	8	0.5	0.71	0
4010	3	1	1	112.7	1	0	73.7	5.41164605185504	0	Flats	1	0	6	0	0.737	0
4011	3	1	1	122	1	0	69.5	5.90508933136124	1	Contour	0	1	9	0	0.695	9
4015	1	1	1	276.9	3	10	69.5	6.33203551529816	0	Contour	0	1	9	0.5	0.695	9
4016	3	1	1	106.5	1	0	66.5	5.91296231895302	0	Contour	0	0	9	0	0.665	0
4017	3	1	1	190.5	1	40	71.6	5.92985506547629	1	Contour	0	1	9	2	0.716	9
4018	1	1	1	338.8	1	0	80.7	6.32292424190565	0	Contour	0	1	9	0	0.807	9
4019	3	1	1	194.6	1	30	77.8	6.18641436405141	1	Flats	1	1	9	1.5	0.778	9
4021	3	1	1	76.41	1	80	69	4.45096950491079	1	Flats	1	0	2	4	0.69	0
4022	1	1	1	45.48	1	30	80.2	5.93700836131192	1	Flats	1	0	9	1.5	0.802	0
4023	2	1	0	95.97	3	10	80.7	6.06052408303948	0	Flats	1	0	9	0.5	0.807	0
4024	1	1	1	83.91	1	20	75.3	5.62618122863265	1	Flats	1	0	7	1	0.753	0
4025	1	1	1	143.8	2	40	75.3	6.03140615420093	1	Flats	1	1	9	2	0.753	9
4026	3	1	1	204.9	1	0	74	6.65672652417839	1	Flats	1	1	9	0	0.74	9
4027	1	1	1	244.7	1	20	84.4	5.66815529701305	1	Contour	0	1	8	1	0.844	8
4028	3	1	1	152.4	1	10	73.2	5.03630304084483	0	Contour	0	1	5	0.5	0.732	5
4029	1	1	1	115.3	1	40	73.2	5.42097737928392	1	Contour	0	0	6	2	0.732	0
4030	3	1	1	180.7	1	20	69.4	5.76707021389212	0	Contour	0	1	8	1	0.694	8
4031	1	1	1	125.2	1	10	73.1	5.64615336181956	1	Contour	0	1	8	0.5	0.731	8
4032	1	1	1	51.12	1	0	70.9	4.17068812880943	1	Contour	0	0	1	0	0.709	0
4033	1	1	1	272	1	0	64.3	6.02441564724767	0	Contour	0	1	9	0	0.643	9
4034	3	1	1	113.2	1	10	74.6	5.46467890376326	0	Contour	0	0	7	0.5	0.746	0
4036	3	1	1	114.6	2	0	65.2	5.78934836298585	0	Contour	0	0	8	0	0.652	0
5002	3	1	1	94.51	1	50	85.8	4.55629501820595	0	Flats	1	0	2	2.5	0.858	0
5003	1	1	1	69.51	1	70	82.5	5.25436547901885	1	Flats	1	0	6	3.5	0.825	0
5004	1	1	1	42.55	4	30	81.1	5.53101513066706	0	Flats	1	0	7	1.5	0.811	0
5005	1	1	1	91.63	1	50	70.2	5.64509347830752	1	Flats	1	0	8	2.5	0.702	0
5006	3	1	1	137.3	1	40	74.3	6.40506315511287	0	Flats	1	1	9	2	0.743	9
5007	2	1	0	128.6	2	60	72	5.60064171573669	0	Flats	1	1	7	3	0.72	7
5008	3	1	1	125.6	3	60	67.5	5.63728648336784	0	Flats	1	1	7	3	0.675	7
5009	2	1	0	220.7	1	20	62.2	5.81383197980016	0	Flats	1	1	8	1	0.622	8
5010	3	1	1	174.3	1	30	83.5	6.15485809401642	1	Flats	1	1	9	1.5	0.835	9
5011	1	1	1	170.4	1	20	85.2	6.23832462503951	0	Flats	1	1	9	1	0.852	9
5012	2	1	0	183.4	3	60	78.9	5.64721212316781	1	Flats	1	1	8	3	0.789	8
5013	1	1	1	31.55	2	10	77.4	6.01542518455283	0	Flats	1	0	9	0.5	0.774	0
5014	3	1	1	105.9	2	20	88.1	6.09897275482327	0	Flats	1	0	9	1	0.881	0
5015	3	1	1	117.7	2	0	74.1	5.26476058301919	0	Contour	0	0	6	0	0.741	0
5016	3	1	1	92.55	1	0	57.8	5.7120812774709	0	Contour	0	0	8	0	0.578	0
5018	3	1	1	195.8	1	10	75.4	6.07970433595739	0	Contour	0	1	9	0.5	0.754	9
5019	3	1	1	328.7	1	0	84.2	6.92559519711047	0	Contour	0	1	9	0	0.842	9
5020	3	1	1	233.6	1	40	80.9	6.2069790712577	0	Contour	0	1	9	2	0.809	9
5021	1	1	1	226.8	1	0	75.2	5.88776931076922	1	Contour	0	1	9	0	0.752	9
5023	1	1	1	178.4	1	0	70.7	5.8394781901101	1	Contour	0	1	8	0	0.707	8
5024	3	1	1	83.62	2	10	64.1	5.54790808787709	1	Contour	0	0	7	0.5	0.641	0
5025	1	1	1	315.6	1	80	83.6	6.03380538759751	0	Contour	0	1	9	4	0.836	9
5028	3	1	1	97.8	1	50	67.6	5.49017662782248	0	Contour	0	0	7	2.5	0.676	0
5029	1	1	1	262.2	1	20	75.4	6.05326494801343	0	Contour	0	1	9	1	0.754	9
7001	2	1	0	46.44	1	20	70.4	5.53299415367592	1	Flats	1	0	7	1	0.704	0
7002	1	1	1	121.3	1	40	78.2	5.74075707744756	1	Contour	0	1	8	2	0.782	8
7003	3	1	1	102.6	4	20	68.2	5.75574221358691	1	Contour	0	0	8	1	0.682	0
7004	1	1	1	141	1	60	70.4	5.95505986521418	1	Contour	0	1	9	3	0.704	9
1002	1	2	0	189.5	1	30	101.5	6.57046270597702	0	Contour	0	1	9	1.5	1.015	9
1004	1	2	0	175.3	1	40	67.5	5.34329073219077	0	Contour	0	1	6	2	0.675	6
1005	3	2	1	89.08	1	20	65	5.64119759946458	0	Contour	0	0	8	1	0.65	0
1006	3	2	1	116.3	1	0	86.5	5.88137062431091	1	Contour	0	0	9	0	0.865	0
1007	1	2	0	161.9	2	50	75.2	5.68731428194889	1	Flats	1	1	8	2.5	0.752	8
1009	1	2	0	211.6	1	40	86.2	5.95480056273639	0	Flats	1	1	9	2	0.862	9
1012	3	2	1	102.6	1	40	87.1	6.15824936475281	0	Flats	1	0	9	2	0.871	0
1014	1	2	0	199.5	1	30	78.7	5.95272371879155	0	Flats	1	1	9	1.5	0.787	9
1015	3	2	1	210.8	1	40	88.1	5.77237526612181	1	Flats	1	1	8	2	0.881	8
1016	2	2	1	133.9	1	40	88.3	5.61495126094959	1	Flats	1	1	7	2	0.883	7
1018	3	2	1	112.6	2	40	86	6.10054314213422	1	Flats	1	0	9	2	0.86	0
1019	1	2	0	266.8	3	30	75.5	5.58649931404147	1	Flats	1	1	7	1.5	0.755	7
1020	1	2	0	145.3	4	50	73.1	5.51463769251412	1	Flats	1	1	7	2.5	0.731	7
1021	3	2	1	140.2	1	30	86	5.8664680569333	1	Flats	1	1	9	1.5	0.86	9
1022	1	2	0	268.8	1	70	93.3	5.59396760864899	1	Flats	1	1	7	3.5	0.933	7
1023	3	2	1	117.9	1	20	71	5.22251565313175	0	Contour	0	0	6	1	0.71	0
1025	3	2	1	163.2	1	30	88.8	5.95454119300338	1	Flats	1	1	9	1.5	0.888	9
1026	1	2	0	146.6	1	30	73.4	5.74779936007298	0	Flats	1	1	8	1.5	0.734	8
1027	1	2	0	235.5	1	30	104.6	6.79503440891802	1	Flats	1	1	9	1.5	1.046	9
1028	1	2	0	176.2	1	30	101.7	6.81509159411872	1	Flats	1	1	9	1.5	1.017	9
1029	1	2	0	174.4	1	60	94	6.22098770538623	1	Flats	1	1	9	3	0.94	9
1030	2	2	1	310.7	1	50	98.3	6.35315190787025	1	Flats	1	1	9	2.5	0.983	9
1031	1	2	0	113.2	1	30	74.4	6.4281052726846	0	Flats	1	0	9	1.5	0.744	0
1032	3	2	1	267	1	0	77.9	6.27607942051029	0	Flats	1	1	9	0	0.779	9
1033	3	2	1	145	1	40	69	6.1849732932925	1	Flats	1	1	9	2	0.69	9
1035	2	2	1	155	4	70	61.1	6.04001658769015	0	Flats	1	1	9	3.5	0.611	9
1038	1	2	0	217.2	1	40	59.9	6.36818718635049	1	Flats	1	1	9	2	0.599	9
1040	1	2	0	135.7	1	30	80.7	6.65749743517636	1	Flats	1	1	9	1.5	0.807	9
1041	2	2	1	68.06	1	40	90.8	5.8664680569333	1	Flats	1	0	9	2	0.908	0
1042	3	2	1	290.3	1	30	86.8	6.2069790712577	0	Flats	1	1	9	1.5	0.868	9
1047	3	2	1	134.8	1	10	73.3	6.08472717756767	0	Contour	0	1	9	0.5	0.733	9
1050	1	2	0	68.84	2	10	72.3	5.11319188242135	0	Contour	0	0	5	0.5	0.723	0
1051	3	2	1	226.8	1	40	73	6.42113434391296	0	Contour	0	1	9	2	0.73	9
1052	1	2	0	136.9	1	30	74	6.14397101882275	0	Contour	0	1	9	1.5	0.74	9
1055	1	2	0	313.9	1	20	72.3	6.0728140928043	0	Contour	0	1	9	1	0.723	9
1057	1	2	0	126.1	2	40	81.5	5.90563429050279	0	Contour	0	1	9	2	0.815	9
1058	3	2	1	75.97	1	30	72	5.77796187283045	0	Contour	0	0	8	1.5	0.72	0
1059	1	2	0	119.9	3	0	80.4	6.13859061199828	1	Contour	0	1	9	0	0.804	9
1060	1	2	0	59.35	1	20	68	5.5637538300525	1	Contour	0	0	7	1	0.68	0
1062	1	2	0	140.3	1	20	70.8	5.96409335031185	0	Contour	0	1	9	1	0.708	9
1064	1	2	0	54.85	1	30	78.8	6.5035393902744	1	Contour	0	0	9	1.5	0.788	0
1066	1	2	0	149.1	1	50	80.4	6.46443252831773	0	Flats	1	1	9	2.5	0.804	9
2001	1	2	0	337	1	40	84.1	6.44238091812006	0	Flats	1	1	9	2	0.841	9
2002	1	2	0	65.25	1	40	78.2	5.79666546880291	0	Flats	1	0	8	2	0.782	0
2005	1	2	0	317.8	2	10	66.2	6.61136876590021	0	Contour	0	1	9	0.5	0.662	9
2007	3	2	1	152	2	30	66.5	5.7984864101255	0	Contour	0	1	8	1.5	0.665	8
2009	1	2	0	104.5	1	60	53.7	5.65003001865695	1	Flats	1	0	8	3	0.537	0
2011	3	2	1	152.1	1	30	69.5	6.08472717756767	0	Flats	1	1	9	1.5	0.695	9
2012	1	2	0	118.4	1	70	60.7	6.0048742340179	1	Contour	0	0	9	3.5	0.607	0
2013	3	2	1	125.4	1	10	70.3	5.83656358589002	0	Contour	0	1	8	0.5	0.703	8
2014	3	2	1	87.07	1	20	62.4	5.27248660651351	0	Contour	0	0	6	1	0.624	0
2015	1	2	0	216.3	1	20	76.8	5.88109148962661	0	Contour	0	1	9	1	0.768	9
2016	3	2	1	198.8	1	50	64.4	5.62076311893611	0	Flats	1	1	7	2.5	0.644	7
2017	3	2	1	75.28	2	80	58.5	5.95997388001661	1	Flats	1	0	9	4	0.585	0
2018	3	2	1	194.1	1	20	91.2	6.58036170629413	1	Flats	1	1	9	1	0.912	9
2020	3	2	1	146.3	1	30	59.5	5.80573719717919	0	Contour	0	1	8	1.5	0.595	8
2021	1	2	0	109.2	1	80	73.5	5.61239791285435	1	Flats	1	0	7	4	0.735	0
2022	3	2	1	149.3	1	40	85	6.38839332419386	1	Flats	1	1	9	2	0.85	9
2023	3	2	1	109.3	2	50	54	6.07027572753227	0	Flats	1	0	9	2.5	0.54	0
2024	2	2	1	203.9	2	40	69.8	5.76079272937298	0	Contour	0	1	8	2	0.698	8
2026	2	2	1	94.39	1	40	66.8	6.07718342251052	0	Contour	0	0	9	2	0.668	0
2028	3	2	1	264.1	1	40	74.2	6.28469370598888	0	Contour	0	1	9	2	0.742	9
2029	1	2	0	246.7	2	50	54.4	6.10479323241498	0	Flats	1	1	9	2.5	0.544	9
2031	3	2	1	141.4	1	40	73.6	5.89412731421902	0	Flats	1	1	9	2	0.736	9
2032	2	2	1	142.8	1	60	65.6	6.05537787285163	1	Flats	1	1	9	3	0.656	9
2033	1	2	0	191.2	2	50	61.8	6.08313173563381	0	Flats	1	1	9	2.5	0.618	9
2034	3	2	1	238.4	1	40	54	6.25036126812801	0	Flats	1	1	9	2	0.54	9
2036	3	2	1	191.1	1	20	64.1	6.5151570365808	0	Flats	1	1	9	1	0.641	9
2037	2	2	1	194.6	1	50	83.5	6.46536681676938	0	Flats	1	1	9	2.5	0.835	9
2038	2	2	1	37.5	1	70	65.5	5.01595445557386	1	Flats	1	0	5	3.5	0.655	0
2039	1	2	0	279	1	60	62.8	5.9633222411617	0	Flats	1	1	9	3	0.628	9
2040	3	2	1	138.7	1	60	58.1	5.82688467179018	1	Flats	1	1	8	3	0.581	8
2041	3	2	1	40.47	2	80	52.3	5.44587493090565	0	Flats	1	0	7	4	0.523	0
2042	1	2	0	144.5	1	60	65.5	5.67091487103058	1	Contour	0	1	8	3	0.655	8
2044	3	2	1	112.7	1	60	58.8	6.02417372151769	1	Contour	0	0	9	3	0.588	0
2045	1	2	0	125.3	1	50	62.5	6.14804085415008	1	Contour	0	1	9	2.5	0.625	9
2048	1	2	0	273.8	1	60	65.1	6.01834987588936	0	Contour	0	1	9	3	0.651	9
2049	1	2	0	160.5	1	80	65.1	5.68595788974365	1	Contour	0	1	8	4	0.651	8
2050	2	2	1	199.5	1	40	63.5	6.14182232869654	0	Contour	0	1	9	2	0.635	9
2051	3	2	1	225	1	70	63	6.17649077630906	1	Contour	0	1	9	3.5	0.63	9
2052	1	2	0	111.2	3	70	75	5.44673737166631	0	Contour	0	0	7	3.5	0.75	0
2053	1	2	0	288.3	1	70	81.8	6.44349512436347	1	Contour	0	1	9	3.5	0.818	9
2054	3	2	1	135.8	1	50	66	5.90099264394391	1	Contour	0	1	9	2.5	0.66	9
2055	3	2	1	112.6	1	40	91	5.64048762428389	0	Contour	0	0	8	2	0.91	0
2056	3	2	1	212.2	1	30	83.3	5.82422862773207	1	Contour	0	1	8	1.5	0.833	8
2057	1	2	0	215.6	1	30	89	6.11831743810391	1	Contour	0	1	9	1.5	0.89	9
2058	3	2	1	159.7	1	60	76.2	5.9427993751267	1	Contour	0	1	9	3	0.762	9
2059	1	2	0	279.1	1	80	95.3	6.22297301475382	0	Contour	0	1	9	4	0.953	9
2061	1	2	0	124.9	1	80	70.7	6.15358339658442	1	Contour	0	1	9	4	0.707	9
2063	1	2	0	121.3	1	20	69.5	6.153370788951	1	Contour	0	1	9	1	0.695	9
2064	3	2	1	229.3	1	70	57.2	5.98921201205469	0	Contour	0	1	9	3.5	0.572	9
2065	1	2	0	234.1	1	80	75	6.33983006317557	0	Contour	0	1	9	4	0.75	9
2067	1	2	0	226.2	1	70	68.8	6.12249280951439	1	Flats	1	1	9	3.5	0.688	9
2069	3	2	1	108.4	1	70	63.4	6.05842201523286	1	Flats	1	0	9	3.5	0.634	0
2070	3	2	1	331.9	1	40	55.6	6.61485963947747	0	Flats	1	1	9	2	0.556	9
2073	1	2	0	95.82	4	70	83.4	5.98896141688986	0	Flats	1	0	9	3.5	0.834	0
2074	2	2	1	169.5	1	50	79.5	6.35106022155769	1	Flats	1	1	9	2.5	0.795	9
2075	2	2	1	197.9	2	50	71.2	6.29618808541461	0	Flats	1	1	9	2.5	0.712	9
2076	1	2	0	174	1	60	73.4	6.24222326545517	0	Flats	1	1	9	3	0.734	9
2077	1	2	0	289.7	1	20	85.7	6.30078579466324	1	Flats	1	1	9	1	0.857	9
2080	3	2	1	128.8	2	50	71	5.78536246164862	0	Contour	0	1	8	2.5	0.71	8
2083	1	2	0	234.3	1	10	75.3	6.06099060975659	0	Contour	0	1	9	0.5	0.753	9
2084	3	2	1	106.4	3	40	83.7	5.58762312011592	1	Contour	0	0	7	2	0.837	0
2085	1	2	0	84.04	1	70	75.4	5.50979311299456	1	Contour	0	0	7	3.5	0.754	0
2086	3	2	1	129	3	50	72.5	5.69474173000405	1	Contour	0	1	8	2.5	0.725	8
2087	1	2	0	98.64	2	70	74	5.51504035005932	1	Flats	1	0	7	3.5	0.74	0
2088	1	2	0	46.88	2	60	65.9	5.66157062584689	1	Flats	1	0	8	3	0.659	0
2089	1	2	0	179.1	1	40	64.2	5.84499264320772	1	Contour	0	1	8	2	0.642	8
2090	1	2	0	177.4	1	30	70.3	5.65983058712702	1	Contour	0	1	8	1.5	0.703	8
2091	1	2	0	165.8	1	20	70.1	5.62184909189352	1	Contour	0	1	7	1	0.701	7
2093	2	2	1	46.28	2	50	82	6.02465751446375	0	Flats	1	0	9	2.5	0.82	0
2094	1	2	0	34.65	2	50	78.1	5.51865699052951	1	Flats	1	0	7	2.5	0.781	0
2095	3	2	1	248.4	1	30	75.7	5.95038210200675	0	Contour	0	1	9	1.5	0.757	9
2096	3	2	1	144.1	1	40	81.3	6.02803752733882	1	Contour	0	1	9	2	0.813	9
2097	3	2	1	93.91	1	40	71.8	5.71274221602767	0	Contour	0	0	8	2	0.718	0
2098	3	2	1	178.3	4	40	74	6.04902565763251	0	Contour	0	1	9	2	0.74	9
3002	2	2	1	48.82	2	50	81.7	6.53422478940432	1	Flats	1	0	9	2.5	0.817	0
3003	1	2	0	348.8	1	40	79.2	5.92852474733411	1	Flats	1	1	9	2	0.792	9
3005	1	2	0	162.3	1	10	80.5	6.12730577001939	0	Flats	1	1	9	0.5	0.805	9
3006	1	2	0	59.78	1	30	70.2	6.7442947298291	0	Flats	1	0	9	1.5	0.702	0
3007	1	2	0	188.5	1	50	76.2	6.96602418710611	0	Flats	1	1	9	2.5	0.762	9
3008	1	2	0	195.4	3	30	91.8	5.27504873960868	0	Flats	1	1	6	1.5	0.918	6
3010	2	2	1	126.2	1	50	79.7	5.31566600488265	1	Contour	0	1	6	2.5	0.797	6
3011	3	2	1	261.5	1	10	74.5	6.2704211632414	0	Flats	1	1	9	0.5	0.745	9
3012	3	2	1	54.93	2	0	69.1	5.80814248998044	0	Contour	0	0	8	0	0.691	0
3014	3	2	1	82.05	1	20	70.8	5.46086129573332	1	Contour	0	0	7	1	0.708	0
3015	3	2	1	98.69	3	10	60.9	5.75352456655102	1	Contour	0	0	8	0.5	0.609	0
3016	2	2	1	82.49	1	30	74	5.93012091686693	1	Contour	0	0	9	1.5	0.74	0
3017	1	2	0	92.69	1	20	82.5	5.62869966853185	0	Contour	0	0	7	1	0.825	0
3020	2	2	1	40.47	1	20	65.8	5.3186100698158	1	Flats	1	0	6	1	0.658	0
3021	3	2	1	120.8	1	30	53.8	5.39135223251523	0	Flats	1	1	6	1.5	0.538	6
3022	3	2	1	277.3	1	10	95	6.14611510197689	0	Flats	1	1	9	0.5	0.95	9
3023	2	2	1	128.1	3	70	60.6	5.88638177065483	1	Flats	1	1	9	3.5	0.606	9
3024	3	2	1	96.15	1	40	69.9	4.98360662170834	1	Flats	1	0	4	2	0.699	0
3025	1	2	0	108.2	1	60	66	5.38035807688425	1	Flats	1	0	6	3	0.66	0
3026	1	2	0	289.6	1	30	73.3	6.22257626807137	1	Contour	0	1	9	1.5	0.733	9
3027	2	2	1	42.19	1	30	68	5.72880023763149	1	Contour	0	0	8	1.5	0.68	0
3028	3	2	1	115.1	1	10	63.7	5.92665932374187	0	Contour	0	0	9	0.5	0.637	0
3029	1	2	0	225	1	50	67	6.10791335975123	1	Contour	0	1	9	2.5	0.67	9
3031	1	2	0	232.9	1	60	82.1	6.41411447997025	0	Flats	1	1	9	3	0.821	9
3032	3	2	1	211	1	40	74.2	5.35185813347607	1	Flats	1	1	6	2	0.742	6
3033	3	2	1	73.44	1	60	72.7	4.76217393479776	1	Flats	1	0	3	3	0.727	0
3034	1	2	0	53.31	1	20	85.4	5.71340271803319	0	Flats	1	0	8	1	0.854	0
3035	1	2	0	120.8	1	10	85.3	5.2486017743021	0	Contour	0	1	6	0.5	0.853	6
3039	1	2	0	196	1	40	94.7	5.69642212024991	1	Contour	0	1	8	2	0.947	8
3041	1	2	0	83.2	1	40	75.4	5.09803548437709	1	Contour	0	0	5	2	0.754	0
3042	3	2	1	206.2	1	10	75.3	5.55566908919198	0	Flats	1	1	7	0.5	0.753	7
3045	3	2	1	218.2	1	40	76.8	5.73334127689775	1	Flats	1	1	8	2	0.768	8
3046	3	2	1	63.57	1	40	67.6	5.57253418804625	0	Contour	0	0	7	2	0.676	0
3047	3	2	1	231.2	3	10	59.9	5.60138054103812	0	Contour	0	1	7	0.5	0.599	7
3048	1	2	0	207.4	1	30	66.4	5.44457987352629	0	Contour	0	1	7	1.5	0.664	7
3049	3	2	1	278.7	1	0	78.8	6.07235305084132	0	Contour	0	1	9	0	0.788	9
3050	1	2	0	89.34	1	30	78.9	5.25540986553676	0	Contour	0	0	6	1.5	0.789	0
3051	2	2	1	180.3	2	30	78.6	5.61020412769664	0	Contour	0	1	7	1.5	0.786	7
3053	1	2	0	101.9	1	0	64.3	5.11198778835654	0	Contour	0	0	5	0	0.643	0
3054	2	2	1	153.6	1	0	73.7	5.40357787720553	0	Contour	0	1	6	0	0.737	6
3057	3	2	1	154.4	3	40	79.9	5.6164073951712	0	Contour	0	1	7	2	0.799	7
3058	3	2	1	67.42	1	30	74.1	5.00125813228366	0	Contour	0	0	4	1.5	0.741	0
3060	2	2	1	61.44	1	40	85	5.02912987673242	0	Contour	0	0	5	2	0.85	0
3061	3	2	1	95.8	1	0	70.2	5.84093231280344	0	Contour	0	0	8	0	0.702	0
3062	1	2	0	270.1	1	0	65.7	6.2363695902037	1	Contour	0	1	9	0	0.657	9
3063	3	2	1	107.1	1	0	73.3	5.87493073085203	0	Contour	0	0	9	0	0.733	0
3066	3	2	1	84.63	1	10	83.2	5.43415858945945	1	Contour	0	0	7	0.5	0.832	0
3069	3	2	1	83.98	1	0	79.7	5.9622931698077	0	Contour	0	0	9	0	0.797	0
3070	3	2	1	153.6	1	30	75.7	5.57177373173584	0	Contour	0	1	7	1.5	0.757	7
3071	3	2	1	235.4	1	0	80.2	5.93515871089689	0	Contour	0	1	9	0	0.802	9
3072	3	2	1	170.3	1	0	70.3	6.16394618361996	1	Contour	0	1	9	0	0.703	9
3073	2	2	1	171.9	1	10	79.7	5.68017260901707	1	Contour	0	1	8	0.5	0.797	8
3074	3	2	1	107.3	1	10	73.5	5.43197375136071	1	Contour	0	0	7	0.5	0.735	0
3075	1	2	0	30.46	1	0	68.8	5.77703293639579	0	Contour	0	0	8	0	0.688	0
3077	1	2	0	148.9	1	10	68.9	5.43022243742798	0	Contour	0	1	7	0.5	0.689	7
3078	1	2	0	95.28	1	10	71.7	5.59098698051086	0	Contour	0	0	7	0.5	0.717	0
3079	3	2	1	133.8	1	0	79.6	5.70611308999448	1	Contour	0	1	8	0	0.796	8
3080	2	2	1	134.1	2	0	71.6	5.47730002207648	1	Contour	0	1	7	0	0.716	7
3081	2	2	1	240.7	3	0	72.8	5.52624943459404	0	Contour	0	1	7	0	0.728	7
3083	3	2	1	154.9	1	10	71	5.97457267943776	0	Contour	0	1	9	0.5	0.71	9
3084	3	2	1	296.7	1	10	76.4	5.89550415596207	0	Contour	0	1	9	0.5	0.764	9
4001	2	2	1	309.5	4	30	80.1	6.54117428892394	1	Flats	1	1	9	1.5	0.801	9
4003	1	2	0	295	3	50	64.8	5.98594936641987	1	Flats	1	1	9	2.5	0.648	9
4004	3	2	1	120.3	1	30	71.6	6.07143032874586	1	Flats	1	1	9	1.5	0.716	9
4002	1	2	0	249.4	1	40	59.5	6.54635490203607	0	Flats	1	1	9	2	0.595	9
4005	1	2	0	227.8	1	80	65.7	5.49593796063116	1	Flats	1	1	7	4	0.657	7
4006	2	2	1	287	2	30	66.6	5.69035945432406	1	Flats	1	1	8	1.5	0.666	8
4007	3	2	1	130	1	30	69.5	6.73399695284867	0	Flats	1	1	9	1.5	0.695	9
4008	1	2	0	105.1	1	10	71	5.70777449592574	1	Flats	1	0	8	0.5	0.71	0
4010	3	2	1	112.7	1	0	73.7	5.41164605185504	0	Flats	1	0	6	0	0.737	0
4011	3	2	1	122	1	0	69.5	5.90508933136124	1	Contour	0	1	9	0	0.695	9
4015	1	2	0	276.9	3	10	69.5	6.33203551529816	0	Contour	0	1	9	0.5	0.695	9
4016	3	2	1	106.5	1	0	66.5	5.91296231895302	0	Contour	0	0	9	0	0.665	0
4017	3	2	1	190.5	1	40	71.6	5.92985506547629	1	Contour	0	1	9	2	0.716	9
4018	1	2	0	338.8	1	0	80.7	6.32292424190565	0	Contour	0	1	9	0	0.807	9
4019	3	2	1	194.6	1	30	77.8	6.18641436405141	1	Flats	1	1	9	1.5	0.778	9
4021	3	2	1	76.41	1	80	69	4.45096950491079	1	Flats	1	0	2	4	0.69	0
4022	1	2	0	45.48	1	30	80.2	5.93700836131192	1	Flats	1	0	9	1.5	0.802	0
4023	2	2	1	95.97	3	10	80.7	6.06052408303948	0	Flats	1	0	9	0.5	0.807	0
4024	1	2	0	83.91	1	20	75.3	5.62618122863265	1	Flats	1	0	7	1	0.753	0
4025	1	2	0	143.8	2	40	75.3	6.03140615420093	1	Flats	1	1	9	2	0.753	9
4026	3	2	1	204.9	1	0	74	6.65672652417839	1	Flats	1	1	9	0	0.74	9
4027	1	2	0	244.7	1	20	84.4	5.66815529701305	1	Contour	0	1	8	1	0.844	8
4028	3	2	1	152.4	1	10	73.2	5.03630304084483	0	Contour	0	1	5	0.5	0.732	5
4029	1	2	0	115.3	1	40	73.2	5.42097737928392	1	Contour	0	0	6	2	0.732	0
4030	3	2	1	180.7	1	20	69.4	5.76707021389212	0	Contour	0	1	8	1	0.694	8
4031	1	2	0	125.2	1	10	73.1	5.64615336181956	1	Contour	0	1	8	0.5	0.731	8
4032	1	2	0	51.12	1	0	70.9	4.17068812880943	1	Contour	0	0	1	0	0.709	0
4033	1	2	0	272	1	0	64.3	6.02441564724767	0	Contour	0	1	9	0	0.643	9
4034	3	2	1	113.2	1	10	74.6	5.46467890376326	0	Contour	0	0	7	0.5	0.746	0
4036	3	2	1	114.6	2	0	65.2	5.78934836298585	0	Contour	0	0	8	0	0.652	0
5002	3	2	1	94.51	1	50	85.8	4.55629501820595	0	Flats	1	0	2	2.5	0.858	0
5003	1	2	0	69.51	1	70	82.5	5.25436547901885	1	Flats	1	0	6	3.5	0.825	0
5004	1	2	0	42.55	4	30	81.1	5.53101513066706	0	Flats	1	0	7	1.5	0.811	0
5005	1	2	0	91.63	1	50	70.2	5.64509347830752	1	Flats	1	0	8	2.5	0.702	0
5006	3	2	1	137.3	1	40	74.3	6.40506315511287	0	Flats	1	1	9	2	0.743	9
5007	2	2	1	128.6	2	60	72	5.60064171573669	0	Flats	1	1	7	3	0.72	7
5008	3	2	1	125.6	3	60	67.5	5.63728648336784	0	Flats	1	1	7	3	0.675	7
5009	2	2	1	220.7	1	20	62.2	5.81383197980016	0	Flats	1	1	8	1	0.622	8
5010	3	2	1	174.3	1	30	83.5	6.15485809401642	1	Flats	1	1	9	1.5	0.835	9
5011	1	2	0	170.4	1	20	85.2	6.23832462503951	0	Flats	1	1	9	1	0.852	9
5012	2	2	1	183.4	3	60	78.9	5.64721212316781	1	Flats	1	1	8	3	0.789	8
5013	1	2	0	31.55	2	10	77.4	6.01542518455283	0	Flats	1	0	9	0.5	0.774	0
5014	3	2	1	105.9	2	20	88.1	6.09897275482327	0	Flats	1	0	9	1	0.881	0
5015	3	2	1	117.7	2	0	74.1	5.26476058301919	0	Contour	0	0	6	0	0.741	0
5016	3	2	1	92.55	1	0	57.8	5.7120812774709	0	Contour	0	0	8	0	0.578	0
5018	3	2	1	195.8	1	10	75.4	6.07970433595739	0	Contour	0	1	9	0.5	0.754	9
5019	3	2	1	328.7	1	0	84.2	6.92559519711047	0	Contour	0	1	9	0	0.842	9
5020	3	2	1	233.6	1	40	80.9	6.2069790712577	0	Contour	0	1	9	2	0.809	9
5021	1	2	0	226.8	1	0	75.2	5.88776931076922	1	Contour	0	1	9	0	0.752	9
5023	1	2	0	178.4	1	0	70.7	5.8394781901101	1	Contour	0	1	8	0	0.707	8
5024	3	2	1	83.62	2	10	64.1	5.54790808787709	1	Contour	0	0	7	0.5	0.641	0
5025	1	2	0	315.6	1	80	83.6	6.03380538759751	0	Contour	0	1	9	4	0.836	9
5028	3	2	1	97.8	1	50	67.6	5.49017662782248	0	Contour	0	0	7	2.5	0.676	0
5029	1	2	0	262.2	1	20	75.4	6.05326494801343	0	Contour	0	1	9	1	0.754	9
7001	2	2	1	46.44	1	20	70.4	5.53299415367592	1	Flats	1	0	7	1	0.704	0
7002	1	2	0	121.3	1	40	78.2	5.74075707744756	1	Contour	0	1	8	2	0.782	8
7003	3	2	1	102.6	4	20	68.2	5.75574221358691	1	Contour	0	0	8	1	0.682	0
7004	1	2	0	141	1	60	70.4	5.95505986521418	1	Contour	0	1	9	3	0.704	9
