# Supplementary material for: A Unimodal Model for Double Observer Distance Sampling Surveys
Source: PLoS One. 2015 Aug 28;10(8):e0136403. doi: 10.1371/journal.pone.0136403 (PMC4552872; doi:10.1371/journal.pone.0136403)
Supplement: S2 File — A csv file containing the transect area information; this file is required by SkwetnaBlackBearAnalysis.txt. (CSV) [file pone.0136403.s002.csv]

TransNo	YR	Length	area	TranElevFt	DATE	TranType
99	2007	30.02105127	9.511816	3100	5/19/2007	Contour
100	2007	30.02498633	9.841645	150	5/10/2007	Flats
101	2007	30.03500403	9.494377	2023	5/14/2007	Contour
102	2007	30.00028088	10.046931	368	5/14/2007	Contour
103	2007	30.01162549	9.584163	1053	5/14/2007	Contour
104	2007	30.00724414	9.811396	30	5/12/2007	Flats
105	2007	30.01844049	10.004712	715	5/14/2007	Contour
106	2007	30.01948926	9.744799	667	5/11/2007	Flats
107	2007	30.00869922	9.887102	1719	5/14/2007	Contour
108	2007	30.02693579	9.821312	508	5/11/2007	Flats
109	2007	30.00913574	9.94054	1272	5/13/2007	Flats
110	2007	30.0290376	9.862677	708	5/12/2007	Flats
111	2007	30.02631973	9.829446	1606	5/12/2007	Contour
112	2007	30.02378836	9.945071	798	5/11/2007	Flats
113	2007	29.74280103	9.815302	154	5/11/2007	Flats
114	2007	30.01529492	9.861519	512	5/11/2007	Flats
115	2007	30.02834229	9.81062	2281	5/11/2007	Flats
116	2007	28.73775354	8.871024	2375	5/15/2007	Contour
118	2007	29.78478467	9.593341	1486	5/14/2007	Contour
119	2007	30.00265771	9.568266	3499	5/16/2007	Contour
120	2007	30.01275781	9.930217	3399	5/15/2007	Contour
121	2007	30.00240015	9.746474	2839	5/14/2007	Contour
122A	2007	30.02773755	9.46036	3287	5/15/2007	Contour
123	2007	29.3528728	9.702157	498	5/13/2007	Flats
124	2007	30.04704175	9.755064	1082	5/12/2007	Contour
125	2007	29.97294579	9.677266	809	5/12/2007	Contour
126	2007	30.0204043	9.830109	2116	5/16/2007	Contour
127A	2007	30.00900488	9.010386	1865	5/14/2007	Contour
128	2007	30.02591162	9.862	16	5/11/2007	Flats
129	2007	30.01681738	9.227778	1717	5/14/2007	Contour
130	2007	30.03374023	9.722942	786	5/11/2007	Flats
131	2007	29.88481299	9.645163	1457	5/11/2007	Contour
132	2007	30.01371387	9.888055	2130	5/15/2007	Contour
133	2007	29.68087109	9.625966	750	5/13/2007	Flats
134	2007	30.02946094	9.072224	1181	5/11/2007	Contour
135	2007	30.00788379	10.059418	2174	5/15/2007	Contour
136	2007	30.02309668	9.950129	828	5/11/2007	Flats
137	2007	29.93933008	9.506028	1104	5/10/2007	Contour
138	2007	29.50481006	9.651871	1090	5/11/2007	Flats
140	2007	30.03072693	9.856916	1289	5/11/2007	Flats
141	2007	30.00917773	9.830964	1220	5/11/2007	Flats
143	2007	30.02087033	9.614952	2163	5/12/2007	Contour
144	2007	29.96419922	9.801535	948	5/11/2007	Flats
146	2007	30.02190283	9.676627	1751	5/14/2007	Contour
147	2007	30.0066084	9.669133	3277	5/14/2007	Contour
148	2007	30.0305957	10.000764	396	5/14/2007	Contour
150	2007	29.3099156	8.566745	1902	5/14/2007	Contour
151	2007	30.0149165	9.460126	2183	5/16/2007	Contour
152	2007	30.03803027	9.810155	151	5/10/2007	Flats
153	2007	30.03623291	9.828731	1394	5/12/2007	Flats
154	2007	26.16565649	8.588965	481	5/11/2007	Flats
155	2007	30.0025083	9.900863	2319	5/15/2007	Contour
158	2007	26.33200827	8.425339	1059	5/11/2007	Flats
160	2007	30.02919824	9.876251	558	5/11/2007	Flats
161	2007	36.38100354	11.889773	2315	5/14/2007	Contour
163	2007	30.01720801	9.866774	417	5/11/2007	Flats
165	2007	30.01959479	9.051265	3207	5/15/2007	Contour
166	2007	30.02632104	9.903711	148	5/11/2007	Flats
167	2007	30.00310791	9.743233	228	5/12/2007	Flats
168A	2007	30.00794513	8.48376	2580	5/14/2007	Contour
169	2007	30.02179907	9.608568	1712	5/14/2007	Contour
170	2007	30.0417959	10.035242	3051	5/15/2007	Contour
171	2007	30.00872388	9.340193	645	5/10/2007	Contour
172	2007	30.03449023	9.504201	2993	5/14/2007	Contour
173	2007	30.00933594	9.825607	801	5/10/2007	Flats
174	2007	30.0293313	9.785603	745	5/14/2007	Contour
175	2007	30.0143085	9.755844	1020	5/11/2007	Flats
176	2007	30.03833984	9.796018	3101	5/14/2007	Contour
177	2007	29.83932184	9.69739	1401	5/11/2007	Flats
178	2007	30.0298512	10.05322	3244	5/14/2007	Contour
179	2007	29.99376575	9.966288	726	5/12/2007	Contour
180	2007	30.03579565	9.794607	340	5/10/2007	Flats
181	2007	30.03889124	9.587354	2194	5/14/2007	Contour
182	2007	30.22949132	9.833555	151	5/11/2007	Flats
183	2007	30.05750171	9.723681	3055	5/15/2007	Contour
184A	2007	26.1646377	8.012073	2096	5/12/2007	Contour
185	2007	30.00096521	9.759718	3495	5/15/2007	Contour
186	2007	30.00041113	9.847566	582	5/11/2007	Flats
187	2007	11.82971918	3.869639	440	5/11/2007	Flats
188	2007	30.02430078	9.787907	398	5/12/2007	Flats
189	2007	30.12249316	9.946394	191	5/12/2007	Flats
191	2007	30.00985645	9.679369	3398	5/15/2007	Contour
192	2007	30.01751855	9.820598	499	5/13/2007	Flats
193	2007	30.00704712	8.533182	1363	5/11/2007	Contour
194	2007	30.00578223	10.027887	2832	5/15/2007	Contour
195	2007	30.02208789	9.746415	257	5/11/2007	Flats
196	2007	30.01572754	9.909684	836	5/11/2007	Flats
198	2007	30.02407617	9.961695	2215	5/14/2007	Contour
199	2007	30.00585205	9.623454	918	5/10/2007	Flats
201	2007	29.68039063	9.762573	2738	5/15/2007	Contour
202	2007	30.01726172	9.840711	105	5/12/2007	Flats
203	2007	40.01714844	13.154692	3145	5/25/2007	Contour
204	2007	29.80344604	9.769075	2636	5/18/2007	Contour
205	2007	30.01885986	10.061134	1204	5/15/2007	Contour
207	2007	30.00727246	9.738622	6	5/12/2007	Flats
209	2007	30.0083075	9.502075	1990	5/14/2007	Contour
210	2007	30.0146546	9.718668	2940	5/15/2007	Contour
212	2007	30.00669434	9.763934	1490	5/16/2007	Flats
213	2007	30.01340613	9.762956	620	5/13/2007	Flats
214	2007	30.00374149	9.654474	1419	5/15/2007	Contour
215	2007	30.02467188	9.589786	1098	5/12/2007	Flats
217	2007	28.31715271	9.229963	2177	5/16/2007	Contour
218	2007	30.01036963	9.39788	3462	5/16/2007	Contour
220	2007	30.02256934	9.749407	889	5/13/2007	Contour
221	2007	30.00738672	9.836982	1439	5/13/2007	Flats
222	2007	30.01729199	9.6734	686	5/12/2007	Flats
223	2007	25.04154077	8.029537	174	5/13/2007	Flats
224	2007	30.00597986	9.551362	2123	5/11/2007	Contour
225	2007	30.00741675	9.653306	1108	5/16/2007	Contour
226	2007	27.68396298	9.007703	760	5/12/2007	Flats
227	2007	30.01676459	9.823078	748	5/12/2007	Flats
228	2007	29.92312317	9.351607	1533	5/13/2007	Contour
229	2007	30.03167969	9.75157	1258	5/16/2007	Flats
230	2007	30.00859424	9.804175	231	5/12/2007	Flats
231	2007	30.03508105	9.719172	757	5/13/2007	Flats
232	2007	29.95262891	9.729461	2658	5/15/2007	Contour
234	2007	30.02350098	9.684618	150	5/11/2007	Flats
235	2007	30.00787988	9.742717	855	5/13/2007	Flats
236	2007	30.00681158	9.855302	243	5/11/2007	Flats
237	2007	30.04385645	9.771504	754	5/11/2007	Contour
240	2007	30.00026953	9.818221	80	5/12/2007	Flats
241	2007	30.02897168	9.86481	927	5/12/2007	Flats
242	2007	30.01949292	9.711202	446	5/13/2007	Flats
243	2007	30.0121875	9.776043	157	5/11/2007	Flats
244	2007	30.17405359	9.778505	75	5/11/2007	Flats
245	2007	28.24543649	9.252333	1274	5/12/2007	Contour
247	2007	29.98268799	9.884812	196	5/11/2007	Flats
248	2007	30.03754306	9.688192	1260	5/12/2007	Flats
249	2007	30.02572705	9.846759	152	5/12/2007	Flats
250	2007	30.03050195	9.916996	2174	5/15/2007	Contour
251	2007	30.015125	9.23041	924	5/12/2007	Contour
252	2007	30.01522852	9.844226	197	5/14/2007	Flats
253	2007	30.01912305	9.885232	2847	5/15/2007	Contour
255	2007	30.01676563	9.805394	1474	5/13/2007	Flats
256	2007	30.0337626	9.878485	491	5/13/2007	Flats
257	2007	30.01226221	9.727299	200	5/13/2007	Flats
258	2007	30.01652588	9.637029	1354	5/12/2007	Flats
259	2007	30.01111133	9.778242	622	5/13/2007	Flats
260	2007	30.01464453	9.811726	507	5/13/2007	Flats
261	2007	30.04085449	9.556034	3198	5/15/2007	Contour
262A	2007	30.01828564	9.003036	3329	5/16/2007	Contour
263	2007	30.00861557	9.865162	16	5/12/2007	Flats
266	2007	30.01567188	9.845873	997	5/11/2007	Flats
267	2007	28.61076978	9.211717	948	5/12/2007	Flats
268	2007	30.02283301	9.954418	294	5/11/2007	Contour
269	2007	30.01787402	9.888405	271	5/11/2007	Flats
270	2007	30.02447363	9.658151	2590	5/15/2007	Contour
271	2007	27.53212012	9.168444	2596	5/18/2007	Contour
272A	2007	26.99671875	8.259615	3466	5/16/2007	Contour
273	2007	30.03476953	9.578014	3051	5/15/2007	Contour
274	2007	30.03421826	9.885523	2585	5/15/2007	Contour
276	2007	30.00417139	9.797874	142	5/11/2007	Flats
277	2007	30.02795953	9.389743	1220	5/12/2007	Contour
278	2007	30.00996112	9.720843	1073	5/12/2007	Flats
279	2007	30.01702637	9.956011	1118	5/13/2007	Flats
280	2007	30.030125	10.055475	1939	5/16/2007	Contour
281	2007	30.0369834	8.939196	3195	5/18/2007	Contour
282	2007	30.00443851	9.992296	62	5/13/2007	Flats
283	2007	30.01329297	9.905935	315	5/11/2007	Flats
284	2007	30.01954883	10.032535	2201	5/15/2007	Contour
285	2007	32.40294336	10.704817	1023	5/14/2007	Flats
286	2007	30.01229044	9.781039	2087	5/15/2007	Contour
287	2007	30.01641425	9.879976	925	5/13/2007	Flats
288	2007	30.0296145	9.780134	20	5/12/2007	Flats
289	2007	30.00482031	9.257473	2833	5/16/2007	Contour
290	2007	30.02818164	9.930563	1295	5/13/2007	Flats
291	2007	30.03263086	9.829362	144	5/13/2007	Flats
292	2007	30.04273242	9.931177	3278	5/16/2007	Contour
293	2007	30.03723535	10.174267	1535	5/15/2007	Contour
294	2007	30.01449316	9.73781	303	5/15/2007	Contour
295	2007	29.86642972	9.787562	3314	5/25/2007	Contour
296	2007	24.68218677	8.331526	2748	5/15/2007	Contour
298	2007	29.70323047	9.235354	2348	5/12/2007	Contour
299	2007	30.00837158	9.783398	44	5/12/2007	Flats
300	2007	27.73292236	8.343812	1998	5/16/2007	Contour
301	2007	30.04167285	9.900611	2614	5/18/2007	Contour
303	2007	30.02046094	9.684251	1508	5/15/2007	Contour
304	2007	30.09096274	9.743508	641	5/14/2007	Flats
306	2007	29.85373425	9.506379	94	5/13/2007	Flats
307	2007	28.8315647	9.411762	933	5/13/2007	Flats
309	2007	29.28673358	8.906902	1122	5/13/2007	Contour
310	2007	30.01521875	9.740381	779	5/12/2007	Flats
311	2007	26.04739993	8.509542	148	5/13/2007	Flats
312	2007	30.02773535	9.900859	43	5/13/2007	Flats
313	2007	30.03043384	9.862265	384	5/14/2007	Flats
314	2007	30.01972119	9.69215	3035	5/19/2007	Contour
315	2007	10.3078479	3.339901	1923	5/16/2007	Contour
316	2007	30.02517325	9.683304	203	5/13/2007	Flats
317	2007	30.0335332	9.889384	2651	5/16/2007	Contour
318	2007	30.04941504	9.77757	3240	5/25/2007	Contour
319	2007	30.02438025	9.877175	369	5/13/2007	Flats
321	2007	30.03905566	9.464434	3289	5/16/2007	Contour
322	2007	30.0107281	9.682089	2975	5/17/2007	Contour
323	2007	30.00759473	9.611329	1937	5/19/2007	Contour
325	2007	30.00255005	9.763606	115	5/16/2007	Flats
327	2007	38.81197119	11.670126	1503	5/15/2007	Contour
328	2007	30.00494519	9.707543	1632	5/16/2007	Flats
330	2007	30.03542969	9.401485	2957	5/18/2007	Contour
331	2007	30.02532129	9.813237	556	5/18/2007	Flats
332	2007	30.02683081	9.60718	710	5/12/2007	Flats
334	2007	30.04141846	9.870251	859	5/14/2007	Flats
335	2007	30.0028252	9.922843	210	5/12/2007	Flats
336	2007	30.0200166	9.805464	2892	5/16/2007	Contour
337	2007	30.01895508	9.684902	450	5/13/2007	Flats
338	2007	29.17390784	9.308524	2159	5/13/2007	Contour
339	2007	30.03594672	9.47936	3317	5/25/2007	Contour
340	2007	30.0153894	9.795537	237	5/13/2007	Flats
341	2007	30.02145941	9.724064	55	5/13/2007	Flats
342	2007	30.03313672	9.926861	667	5/12/2007	Flats
343	2007	30.00995972	9.794581	2117	5/14/2007	Contour
344	2007	30.00154956	9.886885	218	5/13/2007	Flats
345	2007	30.02046777	9.927583	770	5/13/2007	Flats
346	2007	30.0150127	9.8507	160	5/13/2007	Flats
347	2007	30.03194434	9.831638	155	5/13/2007	Flats
348	2007	30.03877124	9.841447	193	5/13/2007	Flats
349	2007	29.04039316	9.499168	267	5/14/2007	Flats
350	2007	30.0036377	9.432413	3407	5/15/2007	Contour
351	2007	30.02308154	9.676831	1091	5/16/2007	Flats
352	2007	30.03813477	9.831801	10	5/17/2007	Flats
353	2007	30.00705902	9.794129	708	5/13/2007	Flats
354	2007	30.03130371	10.009739	2404	5/16/2007	Contour
356	2007	30.00512695	10.091061	2398	5/17/2007	Contour
357	2007	30.0082937	9.460268	2116	5/16/2007	Contour
358	2007	30.0206167	9.651863	815	5/16/2007	Flats
359	2007	30.914595	9.606636	3247	5/25/2007	Contour
361	2007	30.0207627	9.812717	98	5/14/2007	Flats
362	2007	30.02193518	9.872363	586	5/18/2007	Flats
363	2007	30.02602441	9.84107	3357	5/16/2007	Contour
364	2007	30.00048633	9.778865	412	5/14/2007	Flats
365	2007	30.0391084	9.765644	222	5/15/2007	Flats
366	2007	30.0253819	9.763087	131	5/13/2007	Flats
368	2007	30.04277429	9.88524	1397	5/16/2007	Contour
369	2007	30.03530835	9.628145	313	5/16/2007	Flats
370	2007	30.02609888	9.826439	685	5/16/2007	Contour
372	2007	30.03492432	9.979213	3355	5/25/2007	Contour
373	2007	30.00283496	9.649518	2750	5/15/2007	Contour
376	2007	30.02352881	9.646537	100	5/14/2007	Flats
377	2007	30.02377972	9.807839	210	5/13/2007	Flats
378	2007	30.0051853	9.809195	249	5/13/2007	Flats
379	2007	30.03959473	10.10323	2895	5/16/2007	Contour
380	2007	30.0014043	9.832951	181	5/12/2007	Flats
381	2007	30.00588135	9.514513	2842	5/18/2007	Contour
382	2007	30.01805042	9.774383	551	5/12/2007	Flats
383	2007	30.03123022	9.779083	16	5/16/2007	Flats
385	2007	30.02188123	9.786308	3296	5/15/2007	Contour
386	2007	30.0249986	9.872042	198	5/13/2007	Flats
387	2007	30.00705786	9.922931	1500	5/13/2007	Flats
388	2007	30.001138	9.753987	1306	5/12/2007	Flats
389	2007	30.04639746	9.90349	659	5/13/2007	Flats
390	2007	30.01720605	9.749615	1201	5/13/2007	Flats
391	2007	30.00284009	9.859671	174	5/12/2007	Flats
392	2007	15.38770703	5.026735	138	5/14/2007	Flats
393	2007	29.91459351	9.313582	312	5/14/2007	Flats
395	2007	30.01883441	9.1635	741	5/14/2007	Contour
398	2007	30.00533386	9.726501	1179	5/16/2007	Flats
399	2007	29.2281051	9.178455	1245	5/16/2007	Contour
400	2007	30.03601608	9.980166	3429	5/15/2007	Contour
402	2007	30.02668848	9.932029	1890	5/18/2007	Contour
403	2007	30.03396214	9.827299	658	5/18/2007	Flats
404	2007	30.23226416	9.868626	175	5/14/2007	Flats
405	2007	30.03064685	9.846891	987	5/16/2007	Flats
407	2007	30.01357413	10.034608	2762	5/17/2007	Contour
408	2007	30.0328916	9.521374	3399	5/18/2007	Contour
409	2007	30.03354736	9.747752	835	5/15/2007	Flats
411	2007	30.00125092	9.858527	0	5/14/2007	Flats
412	2007	30.02609717	9.874723	1558	5/17/2007	Contour
413	2007	30.01432887	9.826443	1464	5/14/2007	Flats
414	2007	30.02482849	9.630225	792	5/15/2007	Contour
415	2007	18.38670264	6.147974	2647	5/17/2007	Contour
416	2007	29.83444147	9.755957	400	5/14/2007	Flats
417	2007	30.02533984	9.737225	3483	5/18/2007	Contour
418	2007	26.60851648	8.60101	1556	5/16/2007	Contour
419	2007	29.62668799	9.783083	392	5/14/2007	Flats
420	2007	30.02637091	9.866548	23	5/14/2007	Flats
421	2007	30.04313916	9.889787	151	5/15/2007	Flats
422	2007	30.01136621	9.872326	2822	5/16/2007	Contour
423	2007	28.11627638	9.09998	2300	5/17/2007	Contour
424	2007	30.03416895	9.822623	21	5/14/2007	Flats
425	2007	30.0134906	9.68426	567	5/14/2007	Flats
428	2007	30.00703308	9.799751	2465	5/17/2007	Contour
429	2007	30.02398047	9.554823	2857	5/19/2007	Contour
430	2007	31.9455592	10.513494	1390	5/17/2007	Contour
431	2007	30.00066016	9.760032	3081	5/17/2007	Contour
432	2007	30.02025684	9.909233	72	5/14/2007	Flats
433	2007	30.02833762	9.821603	246	5/14/2007	Flats
434	2007	30.02719141	9.847642	112	5/15/2007	Flats
436	2007	30.04673877	9.635314	200	5/15/2007	Flats
438	2007	30.00633472	9.796876	30	5/14/2007	Flats
439	2007	30.0008916	9.772061	1893	5/17/2007	Contour
440	2007	30.00079395	9.803054	1412	5/17/2007	Flats
441	2007	30.02807227	9.701705	2193	5/16/2007	Contour
442	2007	30.04454431	9.878459	411	5/14/2007	Flats
443	2007	30.00279053	9.750533	873	5/17/2007	Flats
444	2007	30.0206416	9.863596	2165	5/16/2007	Contour
445	2007	30.02811792	9.952884	1467	5/14/2007	Flats
446	2007	30.01279443	9.695936	464	5/16/2007	Contour
447	2007	30.04139746	9.984826	1741	5/18/2007	Contour
448	2007	30.01096973	9.930517	2899	5/17/2007	Contour
449	2007	30.07667261	9.70744	1656	5/17/2007	Contour
451	2007	11.63525493	3.833313	221	5/14/2007	Flats
452	2007	30.00039746	9.721849	1309	5/16/2007	Flats
453	2007	30.01217029	9.453052	2372	5/16/2007	Contour
454	2007	30.00703223	9.820822	774	5/16/2007	Flats
455	2007	30.32699371	9.923996	1138	5/13/2007	Flats
456	2007	30.17703828	9.80816	600	5/17/2007	Flats
457	2007	30.01134377	9.838726	1381	5/14/2007	Flats
458	2007	30.04302838	9.818612	161	5/15/2007	Flats
459A	2007	30.02239282	9.03013	1497	5/18/2007	Contour
460	2007	30.02079803	9.732676	98	5/14/2007	Flats
461	2007	30.02524902	9.762843	98	5/14/2007	Flats
462	2007	30.02401611	9.29337	2479	5/17/2007	Contour
463	2007	30.01307715	9.641928	1701	5/14/2007	Contour
464	2007	31.36481665	10.28687	283	5/14/2007	Flats
465	2007	30.13259816	9.980429	193	5/15/2007	Flats
466	2007	30.01719232	9.784969	29	5/14/2007	Flats
467	2007	30.03484503	9.679139	470	5/14/2007	Flats
468	2007	30.00834277	9.635268	1621	5/17/2007	Contour
469	2007	30.00050879	9.614081	97	5/14/2007	Flats
470A	2007	28.94046332	8.827207	871	5/18/2007	Contour
471	2007	30.03680273	8.693579	3234	5/18/2007	Contour
472	2007	29.67087109	9.781599	48	5/14/2007	Flats
473	2007	28.95804898	9.43684	52	5/17/2007	Flats
474	2007	30.03686768	9.71214	304	5/14/2007	Flats
476	2007	30.03401538	9.721041	854	5/13/2007	Flats
477	2007	30.03351563	9.723999	2394	5/17/2007	Contour
478	2007	30.04212988	10.003078	1173	5/17/2007	Flats
479	2007	30.000125	9.386289	3405	5/18/2007	Contour
480	2007	30.02175488	9.60594	2955	5/18/2007	Contour
481	2007	30.00597211	9.572298	219	5/14/2007	Flats
482	2007	30.14814795	9.666259	1587	5/17/2007	Flats
483	2007	30.0220376	9.775261	698	5/14/2007	Flats
484	2007	30.03704199	9.826369	804	5/17/2007	Flats
486	2007	30.01974707	9.942972	2747	5/17/2007	Contour
487	2007	30.01026172	9.94836	2799	5/17/2007	Contour
488	2007	30.06720508	9.798181	165	5/15/2007	Flats
490	2007	30.01638574	9.721215	2465	5/17/2007	Contour
492	2007	30.01183533	10.04597	2656	5/18/2007	Contour
493	2007	30.62011723	9.704231	3364	5/18/2007	Contour
495	2007	30.03848511	9.742149	1375	5/14/2007	Flats
496	2007	30.03290076	9.673212	2589	5/16/2007	Contour
498	2007	30.02625635	9.763388	103	5/15/2007	Flats
500	2007	30.03148242	9.799368	221	5/15/2007	Flats
502	2007	30.02126855	9.855037	783	5/15/2007	Flats
503	2007	30.00050049	9.705548	2701	5/17/2007	Contour
504	2007	30.02966541	8.719129	2563	5/18/2007	Contour
505	2007	30.02918311	9.987301	3444	5/18/2007	Contour
506	2007	30.02336719	9.920279	2912	5/18/2007	Contour
507	2007	30.00484131	9.775438	246	5/18/2007	Flats
508	2007	33.4180285	9.354936	1441	5/17/2007	Contour
509	2007	30.02025854	9.724095	467	5/17/2007	Flats
510	2007	30.0249021	9.534466	3171	5/19/2007	Contour
511	2007	30.00586816	9.778794	139	5/17/2007	Flats
512	2007	30.03166113	10.000985	3103	5/25/2007	Contour
513	2007	30.00136816	9.725062	6	5/16/2007	Flats
514	2007	29.28891797	9.576534	1094	5/17/2007	Contour
515	2007	30.03141797	9.763011	1297	5/16/2007	Flats
516	2007	30.01116745	9.704923	1251	5/16/2007	Contour
517	2007	30.01886816	9.873744	2995	5/18/2007	Contour
518	2007	30.03381934	9.995949	2577	5/17/2007	Contour
519	2007	30.00526416	9.926827	366	5/14/2007	Flats
520	2007	30.02449715	9.759281	54	5/16/2007	Flats
521	2007	28.41108569	9.157277	3444	5/18/2007	Contour
522	2007	30.01554395	9.978904	673	5/14/2007	Flats
523	2007	30.01278613	9.193354	2334	5/18/2007	Contour
524	2007	30.00032715	9.560937	3039	5/19/2007	Contour
525	2007	29.58883709	9.663077	49	5/18/2007	Flats
526	2007	30.02012836	9.8683	896	5/14/2007	Flats
527	2007	30.01432166	9.865598	1953	5/17/2007	Contour
528	2007	30.03024658	9.839357	1261	5/15/2007	Flats
530	2007	30.02859473	9.716003	2571	5/17/2007	Contour
531	2007	30.00152051	9.92866	2791	5/17/2007	Contour
532	2007	30.00305957	9.782633	3366	5/18/2007	Contour
533	2007	31.00091016	10.284585	98	5/15/2007	Flats
534	2007	30.0185249	9.86134	250	5/15/2007	Flats
535	2007	30.02351025	9.89082	473	5/15/2007	Flats
537	2007	30.02374615	9.877855	1203	5/16/2007	Flats
539	2007	30.02097852	9.789208	40	5/16/2007	Flats
541	2007	30.00402734	9.910908	1374	5/15/2007	Flats
542	2007	30.01903223	9.846379	2416	5/18/2007	Contour
543	2007	30.0039502	9.399094	2510	5/18/2007	Contour
545	2007	30.0255791	9.748144	2070	5/18/2007	Contour
546	2007	30.00658374	9.576735	2397	5/18/2007	Contour
547	2007	30.0112417	9.880638	3236	5/18/2007	Contour
548	2007	30.00167578	9.949734	2073	5/17/2007	Contour
549	2007	29.66010156	9.064561	3220	5/18/2007	Contour
550	2007	30.00452344	9.904784	178	5/14/2007	Flats
551	2007	30.021021	9.776856	481	5/14/2007	Flats
553	2007	30.34399268	9.752318	52	5/15/2007	Flats
554	2007	30.04182813	9.757266	770	5/16/2007	Flats
555	2007	30.00984131	9.795684	180	5/15/2007	Flats
556	2007	30.02825293	10.016884	1120	5/17/2007	Contour
557	2007	30.01273608	9.648474	2763	5/16/2007	Contour
558	2007	30.00487231	9.722168	197	5/15/2007	Flats
559	2007	30.01597278	9.563546	467	5/17/2007	Contour
560	2007	30.00712109	9.723423	996	5/14/2007	Flats
561	2007	30.02192676	9.816042	932	5/16/2007	Flats
562	2007	30.02371094	9.816008	249	5/15/2007	Flats
563	2007	30.02703998	9.844327	2008	5/18/2007	Contour
564	2007	30.00371948	9.668331	462	5/17/2007	Contour
567	2007	29.08092661	9.37896	700	5/16/2007	Contour
568	2007	30.00299536	9.037879	2904	5/18/2007	Contour
569	2007	30.01841125	9.884643	1018	5/16/2007	Flats
570	2007	30.02349292	9.781278	472	5/14/2007	Flats
571A	2007	30.02258496	9.208515	3241	5/25/2007	Contour
572	2007	30.01267383	9.828593	1602	5/14/2007	Flats
574	2007	30.01590039	9.670199	2879	5/18/2007	Contour
575	2007	30.01024609	9.809796	851	5/15/2007	Flats
576	2007	29.9532666	9.754147	1464	5/16/2007	Contour
577	2007	30.02592798	9.751199	702	5/16/2007	Flats
578	2007	30.01727051	9.499054	1400	5/18/2007	Contour
579	2007	30.03077734	9.75082	369	5/16/2007	Flats
580	2007	30.23280643	9.813267	1300	5/15/2007	Flats
581	2007	30.00872266	9.721558	0	5/15/2007	Flats
583	2007	30.00813126	9.708862	695	5/16/2007	Flats
584	2007	29.95153033	9.765552	102	5/15/2007	Flats
585	2007	30.00069775	9.612433	2774	5/17/2007	Contour
587	2007	30.03413867	9.143495	3291	5/18/2007	Contour
588	2007	30.0087666	9.756379	2327	5/17/2007	Contour
590	2007	30.01696143	9.980164	1468	5/17/2007	Contour
591	2007	30.02870801	9.857375	24	5/15/2007	Flats
592	2007	30.02668506	9.737797	2279	5/17/2007	Contour
593	2007	28.02765967	9.456755	1184	5/17/2007	Contour
594	2007	30.03786426	9.902975	2721	5/16/2007	Contour
595	2007	30.00325858	9.80005	1248	5/16/2007	Flats
596	2007	30.01990637	9.758273	1929	5/17/2007	Contour
597	2007	30.01461884	8.69928	885	5/16/2007	Contour
598	2007	30.02411621	9.767662	1426	5/15/2007	Flats
599	2007	30.03608252	9.829016	1074	5/15/2007	Flats
6131	2007	31.02438696	10.042566	1457	5/12/2007	Contour
6167	2007	30.02555066	9.848801	228	5/13/2007	Flats
6214	2007	30.00484424	9.084841	1419	5/14/2007	Contour
6283	2007	30.01444824	9.761394	315	5/13/2007	Flats
6315	2007	30.02068484	9.587124	1923	5/17/2007	Contour
6327	2007	30.01789511	9.732035	1503	5/16/2007	Contour
6424	2007	29.79431348	9.895737	21	5/14/2007	Flats
7244	2007	30.01178223	9.85489	335	5/15/2007	Contour
7271	2007	30.02054648	9.6159	521	5/15/2007	Contour
7336	2007	30.02611914	9.844832	576	5/16/2007	Contour
7490	2007	30.00270605	9.717279	59	5/16/2007	Contour
7505	2007	30.03196289	9.593178	417	5/16/2007	Contour
7533	2007	29.66343701	9.670156	729	5/16/2007	Contour
